# Supplementary material for: The Use of a Thermal Process to Produce Black Garlic: Differences in the Physicochemical and Sensory Characteristics Using Seven Varieties of Fresh Garlic
Source: Foods. 2021 Nov 5;10(11):2703. doi: 10.3390/foods10112703 (PMC8623035; doi:10.3390/foods10112703)
Supplement: Supplementary file 1 [file foods-10-02703-s001.zip]

Archive with 1 entries (1 files):
- foods-1419764-supplementary.pdf
